# Supplementary material for: Association between diabetes mellitus and primary biliary cholangitis: a two-sample Mendelian randomization study
Source: Front Endocrinol (Lausanne). 2024 May 7;15:1362584. doi: 10.3389/fendo.2024.1362584 (PMC11106416; doi:10.3389/fendo.2024.1362584)
Supplement: Supplementary file 2 [file Table_1.xlsx]

## Sheet: Table 1
Instrument variables of T1DM
SNP	effect_allele	other_allele	beta	eaf	se	pval
rs10876864	A	G	-0.1629	0.58	0.0307	1.11e-07
rs11734646	C	T	0.447	0.02758	0.0952	2.67e-06
rs1233386	T	C	0.4512	0.1523	0.042	6.74e-27
rs2476601	G	A	-0.5818	0.8521	0.0431	1.91e-41
rs3087243	A	G	-0.1593	0.3295	0.0323	8.36e-07
rs4749924	C	A	-0.1609	0.2755	0.0343	2.78e-06
rs601338	A	G	0.158	0.3749	0.0314	5e-07
rs9268833	T	C	1.1716	0.2292	0.0378	1e-200
rs9517712	C	T	-0.1601	0.7162	0.0336	1.86e-06

## Sheet: Table 2
Instrument variables of T2DM
SNP	effect_allele	other_allele	beta	eaf	se	pval
rs1046317	C	T	0.0842	0.6105	0.0111	3.96004e-14
rs10743152	C	T	-0.0657	0.6623	0.0114	9.31794e-09
rs10882099	C	T	-0.0788	0.4772	0.0108	3.41271e-13
rs11558471	G	A	-0.0814	0.3785	0.0112	2.97098e-13
rs12967878	C	T	0.077	0.181	0.014	3.913e-08
rs13389219	T	C	-0.0706	0.3476	0.0114	6.19099e-10
rs1798085	C	T	-0.0598	0.5575	0.0109	3.57701e-08
rs2383208	G	A	-0.125	0.151	0.0152	2.13206e-16
rs2943656	G	A	0.0764	0.6172	0.0111	6.40177e-12
rs34872471	C	T	0.3047	0.2012	0.0137	4.46684e-109
rs3887925	T	C	0.0609	0.4629	0.0109	2.133e-08
rs498475	A	G	-0.0656	0.6449	0.0113	6.81099e-09
rs5215	T	C	-0.0619	0.5286	0.0108	1.11501e-08
rs6017317	G	T	0.0768	0.2185	0.0131	4.35101e-09
rs62492368	A	G	0.0768	0.3401	0.0114	1.84204e-11
rs6786846	A	G	0.0733	0.681	0.0116	2.87501e-10
rs7224685	T	G	0.0644	0.3016	0.0117	4.18996e-08
rs7451008	C	T	0.128	0.3292	0.0115	6.30957e-29
rs8353	T	G	-0.0744	0.3009	0.0118	2.939e-10
rs9505086	C	T	0.064	0.4439	0.011	5.11705e-09
rs9940128	A	G	0.1176	0.4287	0.0109	4.74679e-27

## Sheet: Table 3
Instrument variables of PBC
SNP	effect_allele	other_allele	beta	eaf	se	pval
rs11065987	G	A	0.179735	NA	0.0325004	3.2e-08
rs1372072	A	G	0.179985	NA	0.0327758	3.99e-08
rs17641524	T	C	0.255185	NA	0.0375019	1.01e-11
rs1800693	C	T	0.194799	NA	0.032403	1.84e-09
rs2069235	A	G	0.237362	NA	0.035481	2.23e-11
rs2293370	A	G	-0.34814	NA	0.0443656	4.26e-15
rs2297067	T	C	0.324038	NA	0.0364664	6.34e-19
rs3745516	G	A	-0.332392	NA	0.0356822	1.22e-20
rs3771317	C	T	0.344157	NA	0.0450977	2.32e-14
rs4780355	C	T	-0.245134	NA	0.0364432	1.74e-11
rs510372	T	C	-0.205672	NA	0.034132	1.68e-09
rs7665090	G	A	0.198939	NA	0.0323963	8.21e-10
rs860413	C	A	-0.247949	NA	0.0376861	4.73e-11
rs911263	T	C	0.218529	NA	0.0365505	2.25e-09
rs928976	T	C	0.422912	NA	0.0341849	3.74e-35
rs9303277	T	C	0.215434	NA	0.0323021	2.57e-11

## Sheet: Table 4
MR estimates of the causal association between T1DM or T2DM and risk of PBC
Exposure	Outcome	Methods	OR	95%CI	P-value
T1DM	PBC	MR Egger	1.1554	1.0191-1.3099	0.0587
		WM	1.1513	1.0895-1.2166	5.61374e-07
		IVW	1.1525	1.0612-1.2517	0.0007
		Simple mode	1.29	1.1178-1.4888	0.0082
		Weighted mode	1.152	1.0917-1.2157	0.0008
T2DM		MR Egger	0.8415	0.6148-1.1518	0.2948
		WM	0.871	0.7139-1.0627	0.1736
		IVW	0.9905	0.8446-1.1616	0.9071
		Simple mode	1.1783	0.7409-1.8738	0.4961
		Weighted mode	0.8817	0.7169-1.0843	0.2469
Abbreviations: MR: Mendelian randomization; OR: odds ratio; 95%CI: 95% confidence interval; IVW: inverse variance weighted;WM:Weighted median; T1DM: Type 1 diabetes; T2DM: Type 2 diabetes; PBC: primary biliary cholangitis

## Sheet: Table 5
MR estimates of the causal association between PBC and risk of T1DM or T2DM.
Exposure	Outcome	Methods	OR	95%CI	P-value
PBC	T1DM	MR Egger	1.1718	0.8960-1.5325	0.266
		WM	1.1947	1.0932-1.3056	0.0001
		IVW	1.1991	1.1200-1.2838	1.8165e-07
		Simple mode	1.1557	0.9968-1.3398	0.0547
		Weighted mode	1.2095	1.0669-1.3711	0.0087
	T2DM	MR Egger	1.0962	1.0349-1.1611	0.0048
		WM	1.0239	0.9982-1.0503	0.0678
		IVW	1.0101	0.9892-1.0315	0.342
		Simple mode	1.0311	0.9827-1.0819	0.223
		Weighted mode	1.0343	0.9961-1.0739	0.0916
Abbreviations: MR: Mendelian randomization; OR: odds ratio; 95%CI: 95% confidence interval; IVW: inverse variance weighted; WM:Weighted median;T1DM: Type 1 diabetes; T2DM: Type 2 diabetes; PBC: primary biliary cholangitis

## Sheet: Table 6
Sensitivity analysis of the causal association between T1DM and PBC
Exposure	Outcome	Cochran Q test		MR Egger
		Q-value	P-value	Intercept	P-value
T1DM	PBC	22.292	0.0044	-0.0017	0.9582
PBC	T1DM	16.3371	0.36	0.0061	0.864
Abbreviations: T1DM: Type 1 diabetes; PBC: primary biliary cholangitis
